# Supplementary material for: A bioinformatics-to-clinic sequential approach to analysis of prostate cancer biomarkers using TCGA datasets and clinical samples: a new method for precision oncology?
Source: Oncotarget. 2017 Aug 24;8(59):99601–11. doi: 10.18632/oncotarget.20448 (PMC5725118; doi:10.18632/oncotarget.20448)
Supplement: Supplementary file 2 [file oncotarget-08-99601-s002.xlsx]

## Sheet: ALL
ID	Patient ID	Diagnosis Age	American Joint Committee on Cancer Tumor Stage Code	Disease Free (Months)	Disease Free Status	Radical Prostatectomy Gleason Score for Prostate Cancer	Gleason pattern primary	Gleason pattern secondary	ICD-10 Classification	International Classification of Diseases for Oncology, Third Edition ICD-O-3 Histology Code
1	TCGA-CH-5751	68	T4	11.99	Recurred/Progressed	10	5	5	C61	8550/3
2	TCGA-G9-7523	44	T3a	28.15	DiseaseFree	10	5	5	C61	8550/3
3	TCGA-XK-AAIV	63	T3b	37.22	DiseaseFree	10	5	5	C61	8140/3
4	TCGA-2A-A8VT	47	T4	45.11	DiseaseFree	9	4	5	C61	8140/3
5	TCGA-2A-A8W3	69	T3a	6.5	Recurred/Progressed	9	4	5	C61	8140/3
6	TCGA-CH-5741	56	T3b	12.98	DiseaseFree	9	4	5	C61	8550/3
7	TCGA-CH-5753	70	T3b	1.02	DiseaseFree	9	4	5	C61	8550/3
8	TCGA-CH-5754	65	T3b	2.04	DiseaseFree	9	4	5	C61	8550/3
9	TCGA-CH-5761	61	T3b	0.92	DiseaseFree	9	5	4	C61	8550/3
10	TCGA-CH-5769	48	T3b	2.04	DiseaseFree	9	5	4	C61	8550/3
11	TCGA-CH-5772	63	T3a	15.97	DiseaseFree	9	4	5	C61	8550/3
12	TCGA-CH-5792	57	T3a	2.99	DiseaseFree	9	4	5	C61	8550/3
13	TCGA-EJ-5507	54	T3b	47.86	DiseaseFree	9	4	5	C61	8550/3
14	TCGA-EJ-5514	66	T2c	60.09	DiseaseFree	9	4	5	C61	8550/3
15	TCGA-EJ-5518	66	T4	69.12	Recurred/Progressed	9	4	5	C61	8550/3
16	TCGA-EJ-5524	57	T3a	8.71	Recurred/Progressed	9	4	5	C61	8550/3
17	TCGA-EJ-5525	67	T2c	17.94	Recurred/Progressed	9	4	5	C61	8550/3
18	TCGA-EJ-8469	46	T3a	63.24	Recurred/Progressed	9	4	5	C61	8550/3
19	TCGA-EJ-A65B	55	T3b	23.32	DiseaseFree	9	4	5	C61	8255/3
20	TCGA-EJ-A65F	59	T3b	2.46	Recurred/Progressed	9	4	5	C61	8255/3
21	TCGA-EJ-A65J	62	T3a	14.82	DiseaseFree	9	4	5	C61	8140/3
22	TCGA-EJ-A7NM	64	T3b	4.2	DiseaseFree	9	4	5	C61	8500/3
23	TCGA-FC-7961	62	T3a	15.41	DiseaseFree	9	4	5	C61	8550/3
24	TCGA-FC-A5OB	53	T3b	22.34	DiseaseFree	9	4	5	C61	8140/3
25	TCGA-G9-6356	60	T3b	47.11	DiseaseFree	9	4	5	C61	8550/3
26	TCGA-G9-6367	60	T3a	40.14	DiseaseFree	9	4	5	C61	8550/3
27	TCGA-G9-6499	66	T3a	50.69	DiseaseFree	9	4	5	C61	8550/3
28	TCGA-HC-7081	62	T3b	37.32	DiseaseFree	9	4	5	C61	8550/3
29	TCGA-HC-7213	53	T3b	5.58	Recurred/Progressed	9	4	5	C61	8550/3
30	TCGA-HC-7232	66	T3b	25.16	Recurred/Progressed	9	4	5	C61	8550/3
31	TCGA-HC-8264	60	T3b	1.58	DiseaseFree	9	4	5	C61	8550/3
32	TCGA-HC-A4ZV	56	T3b	0.76	DiseaseFree	9	5	4	C61	8140/3
33	TCGA-HC-A631	67	T2c	1.77	DiseaseFree	9	4	5	C61	8140/3
34	TCGA-HC-A632	68	T3a	2	DiseaseFree	9	4	5	C61	8140/3
35	TCGA-HC-A8CY	63	T3a	9.53	DiseaseFree	9	5	4	C61	8140/3
36	TCGA-HC-A9TE	64	T3b	7.1	Recurred/Progressed	9	5	4	C61	8140/3
37	TCGA-HC-A9TH	58	T3b	11.53	Recurred/Progressed	9	5	4	C61	8140/3
38	TCGA-HI-7168	62	T3b	82.29	Recurred/Progressed	9	4	5	C61	8550/3
39	TCGA-J4-AATZ	66	T3a	2.6	Recurred/Progressed	9	4	5	C61	8140/3
40	TCGA-J9-A52B	62	T3b	1.87	Recurred/Progressed	9	5	4	C61	8550/3
41	TCGA-J9-A52C	57	T3b	5.85	DiseaseFree	9	4	5	C61	8550/3
42	TCGA-J9-A52D	71	T3a	6.96	DiseaseFree	9	4	5	C61	8500/3
43	TCGA-J9-A52E	65	T3b	10.61	DiseaseFree	9	4	5	C61	8550/3
44	TCGA-J9-A8CK	66	T3a	10.55	DiseaseFree	9	4	5	C61	8140/3
45	TCGA-J9-A8CL	66	T3b	4.34	Recurred/Progressed	9	4	5	C61	8140/3
46	TCGA-J9-A8CM	66	T3b	11.3	Recurred/Progressed	9	5	4	C61	8140/3
47	TCGA-KC-A4BR	75	T3b	33.57	Recurred/Progressed	9	4	5	C61	8140/3
48	TCGA-KC-A4BV	66	T3a	43.63	Recurred/Progressed	9	4	5	C61	8140/3
49	TCGA-KK-A59V	64	T3b	113.01	DiseaseFree	9	4	5	C61	8140/3
50	TCGA-KK-A59X	55	T3b	73.36	Recurred/Progressed	9	5	4	C61	8140/3
51	TCGA-KK-A59Y	56	T3a	64.65	DiseaseFree	9	4	5	C61	8140/3
52	TCGA-KK-A5A1	72	T3b	6.67	Recurred/Progressed	9	4	5	C61	8140/3
53	TCGA-KK-A6E0	59	T3a	30.91	Recurred/Progressed	9	4	5	C61	8140/3
54	TCGA-KK-A6E1	57	T3b	72.21	DiseaseFree	9	4	5	C61	8140/3
55	TCGA-KK-A6E6	69	T3a	113.24	DiseaseFree	9	4	5	C61	8140/3
56	TCGA-KK-A6E7	46	T3a	30.39	Recurred/Progressed	9	5	4	C61	8140/3
57	TCGA-KK-A6E8	68	T2c	58.15	DiseaseFree	9	4	5	C61	8140/3
58	TCGA-KK-A7AP	55	T3b	6.44	DiseaseFree	9	4	5	C61	8140/3
59	TCGA-KK-A7AU	63	T3b	6.8	Recurred/Progressed	9	4	5	C61	8140/3
60	TCGA-KK-A7B0	67	T3b	19.91	Recurred/Progressed	9	4	5	C61	8140/3
61	TCGA-KK-A7B2	68	T3a	22.73	Recurred/Progressed	9	4	5	C61	8140/3
62	TCGA-KK-A7B3	62	T3b	9.66	Recurred/Progressed	9	4	5	C61	8140/3
63	TCGA-KK-A7B4	64	T3b	31.64	Recurred/Progressed	9	4	5	C61	8140/3
64	TCGA-KK-A8I7	55	T3b	57.69	Recurred/Progressed	9	4	5	C61	8140/3
65	TCGA-KK-A8I8	69	T3b	31.77	DiseaseFree	9	4	5	C61	8140/3
66	TCGA-KK-A8IA	69	T3b	63.44	DiseaseFree	9	4	5	C61	8140/3
67	TCGA-KK-A8IB	65	T3a	2.73	DiseaseFree	9	4	5	C61	8140/3
68	TCGA-KK-A8IC	54	T3b	34.82	Recurred/Progressed	9	4	5	C61	8140/3
69	TCGA-KK-A8ID	70	T3b	69.22	DiseaseFree	9	5	4	C61	8140/3
70	TCGA-KK-A8II	61	T3a	60.91	Recurred/Progressed	9	4	5	C61	8500/3
71	TCGA-KK-A8IK	56	T2c	67.41	DiseaseFree	9	4	5	C61	8140/3
72	TCGA-MG-AAMC	59	T3a	5.68	DiseaseFree	9	4	5	C61	8140/3
73	TCGA-V1-A8WV	52	T3b	22.54	DiseaseFree	9	4	5	C61	8140/3
74	TCGA-V1-A8WW	59	T3b	35.41	DiseaseFree	9	4	5	C61	8140/3
75	TCGA-V1-A9O5	64	T4	4.07	Recurred/Progressed	9	5	4	C61	8140/3
76	TCGA-V1-A9O7	60	T3a	26.91	Recurred/Progressed	9	5	4	C61	8140/3
77	TCGA-V1-A9OA	61	T3b	20.89	DiseaseFree	9	4	5	C61	8140/3
78	TCGA-V1-A9OL	65	T3b	3.45	Recurred/Progressed	9	5	4	C61	8140/3
79	TCGA-V1-A9Z7	54	T3b	28.71	DiseaseFree	9	5	4	C61	8140/3
80	TCGA-V1-A9Z8	59	T3b	27.17	DiseaseFree	9	5	4	C61	8140/3
81	TCGA-V1-A9Z9	63	T2c	17.74	DiseaseFree	9	4	5	C61	8140/3
82	TCGA-V1-A9ZG	64	T2c	49.84	DiseaseFree	9	4	5	C61	8140/3
83	TCGA-V1-A9ZI	68	T3b	53.88	DiseaseFree	9	4	5	C61	8140/3
84	TCGA-VP-A878	58	T2c	77.33	Recurred/Progressed	9	4	5	C61	8140/3
85	TCGA-VP-A87D	54	T3a	39.22	Recurred/Progressed	9	4	5	C61	8140/3
86	TCGA-VP-A87H	76	T3b	21.78	DiseaseFree	9	4	5	C61	8140/3
87	TCGA-VP-AA1N	70	T3a	44.84	DiseaseFree	9	5	4	C61	8140/3
88	TCGA-X4-A8KQ	65	T3b	45.43	DiseaseFree	9	4	5	C61	8140/3
89	TCGA-XJ-A9DI	62	T3b	48	DiseaseFree	9	5	4	C61	8140/3
90	TCGA-XJ-A9DX	51	T3b	31.96	DiseaseFree	9	5	4	C61	8140/3
91	TCGA-XK-AAIW	78	T3b	14.03	Recurred/Progressed	9	5	4	C61	8140/3
92	TCGA-XQ-A8TB	67	T3b	25.3	DiseaseFree	9	4	5	C61	8140/3
93	TCGA-YJ-A8SW	67	T3b	4.86	DiseaseFree	9	5	4	C61.9	8480/3
94	TCGA-YL-A8HJ	58	T3b	52.92	DiseaseFree	9	4	5	C61	8140/3
95	TCGA-YL-A8HK	59	T3b	45.2	Recurred/Progressed	9	4	5	C61	8140/3
96	TCGA-YL-A8HL	58	T3b	51.41	DiseaseFree	9	4	5	C61	8140/3
97	TCGA-YL-A8HM	66	T3b	48.39	Recurred/Progressed	9	4	5	C61	8140/3
98	TCGA-YL-A8S8	68	T3a	22.31	Recurred/Progressed	9	4	5	C61	8140/3
99	TCGA-YL-A8S9	63	T3a	33.05	Recurred/Progressed	9	4	5	C61	8140/3
100	TCGA-YL-A8SB	62	T3a	45.47	Recurred/Progressed	9	4	5	C61	8140/3
101	TCGA-YL-A8SC	66	T3a	4.99	Recurred/Progressed	9	4	5	C61	8140/3
102	TCGA-YL-A8SI	69	T3a	46.75	Recurred/Progressed	9	4	5	C61	8140/3
103	TCGA-YL-A8SJ	60	T3b	24.7	Recurred/Progressed	9	4	5	C61	8140/3
104	TCGA-YL-A8SK	67	T3b	46.25	DiseaseFree	9	4	5	C61	8140/3
105	TCGA-YL-A8SO	64	T3a	114.29	DiseaseFree	9	4	5	C61	8140/3
106	TCGA-YL-A8SP	58	T3b	66.89	Recurred/Progressed	9	4	5	C61	8140/3
107	TCGA-YL-A8SQ	61	T3b	10.81	Recurred/Progressed	9	4	5	C61	8140/3
108	TCGA-YL-A8SR	64	T3a	8.97	DiseaseFree	9	4	5	C61	8140/3
109	TCGA-YL-A9WH	67	T3b	14.03	DiseaseFree	9	4	5	C61	8140/3
110	TCGA-YL-A9WI	63	T3a	53.32	DiseaseFree	9	4	5	C61	8140/3
111	TCGA-YL-A9WK	63	T3b	33.15	Recurred/Progressed	9	4	5	C61	8140/3
112	TCGA-YL-A9WL	59	T3a	24.31	Recurred/Progressed	9	4	5	C61	8140/3
113	TCGA-YL-A9WX	68	T3b	49.47	Recurred/Progressed	9	4	5	C61	8140/3
114	TCGA-YL-A9WY	57	T3b	32.03	Recurred/Progressed	9	5	4	C61	8140/3
115	TCGA-ZG-A8QW	72	T3b	3.09	DiseaseFree	9	4	5	C61	8140/3
116	TCGA-ZG-A8QY	67	T3b	13.27	DiseaseFree	9	5	4	C61	8140/3
117	TCGA-ZG-A8QZ	65	T3b	10.12	DiseaseFree	9	4	5	C61	8140/3
118	TCGA-ZG-A9KY	73	T4	4.27	DiseaseFree	9	5	4	C61	8140/3
119	TCGA-ZG-A9L0	71	T3b	11.66	DiseaseFree	9	5	4	C61	8140/3
120	TCGA-ZG-A9L1	66	T3b	42.77	DiseaseFree	9	4	5	C61	8140/3
121	TCGA-ZG-A9L2	70	T3b	5.91	Recurred/Progressed	9	4	5	C61	8140/3
122	TCGA-ZG-A9L4	61	T3b	36.4	DiseaseFree	9	5	4	C61	8140/3
123	TCGA-ZG-A9L5	58	T4	29.83	DiseaseFree	9	5	4	C61	8140/3
124	TCGA-ZG-A9L6	64	T3b	21.81	Recurred/Progressed	9	5	4	C61	8140/3
125	TCGA-ZG-A9L9	60	T3b	1.68	Recurred/Progressed	9	4	5	C61	8140/3
126	TCGA-ZG-A9LB	72	T3b	19.15	DiseaseFree	9	5	4	C61	8140/3
127	TCGA-ZG-A9LM	72	T3a	12.42	DiseaseFree	9	4	5	C61	8140/3
128	TCGA-ZG-A9LN	57	T3b	3.78	DiseaseFree	9	5	4	C61	8140/3
129	TCGA-ZG-A9LS	64	T3b	16.95	DiseaseFree	9	5	4	C61	8140/3
130	TCGA-ZG-A9LU	67	T3a	19.02	DiseaseFree	9	5	4	C61	8140/3
131	TCGA-ZG-A9LY	60	T3b	12.16	DiseaseFree	9	4	5	C61	8140/3
132	TCGA-ZG-A9LZ	66	T3b	22.73	DiseaseFree	9	4	5	C61	8140/3
133	TCGA-ZG-A9M4	65	T3b	17.97	DiseaseFree	9	5	4	C61	8140/3
134	TCGA-ZG-A9MC	69	T3b	14.95	DiseaseFree	9	5	4	C61	8140/3
135	TCGA-ZG-A9N3	73	T3b	11.47	DiseaseFree	9	5	4	C61	8140/3
136	TCGA-ZG-A9ND	55	T3a	13.47	DiseaseFree	9	5	4	C61	8140/3
137	TCGA-ZG-A9NI	73	T3b	4.34	DiseaseFree	9	5	4	C61	8140/3
138	TCGA-2A-A8VX	70	T3b	45.27	DiseaseFree	8	4	4	C61	8140/3
139	TCGA-4L-AA1F	64	T3b	11.5	DiseaseFree	8	4	4	C61	8140/3
140	TCGA-CH-5752	66	T3a	30.98	DiseaseFree	8	4	4	C61	8550/3
141	TCGA-EJ-5495	68	T3b	57.82	DiseaseFree	8	5	3	C61	8550/3
142	TCGA-EJ-5503	50	T3a	45.7	DiseaseFree	8	5	3	C61	8550/3
143	TCGA-EJ-5506	67	T3b	45.37	DiseaseFree	8	5	3	C61	8550/3
144	TCGA-EJ-5519	64	T3b	64.45	DiseaseFree	8	4	4	C61	8550/3
145	TCGA-EJ-5526	56	T3a	62.71	Recurred/Progressed	8	4	4	C61	8550/3
146	TCGA-EJ-7782	71	T2c	38.34	DiseaseFree	8	4	4	C61	8550/3
147	TCGA-EJ-8468	63	T3a	77.1	DiseaseFree	8	4	4	C61	8550/3
148	TCGA-EJ-8472	63	T3a	6.44	Recurred/Progressed	8	4	4	C61	8550/3
149	TCGA-EJ-8474	69	T3a	25.16	DiseaseFree	8	4	4	C61	8550/3
150	TCGA-EJ-A46B	66	T3a	21.58	DiseaseFree	8	4	4	C61	8140/3
151	TCGA-EJ-A46D	53	T2c	20.57	DiseaseFree	8	3	5	C61	8140/3
152	TCGA-EJ-A46E	57		17.21	DiseaseFree	8	4	4	C61	8140/3
153	TCGA-EJ-A46F	57	T3b	7.06	Recurred/Progressed	8	4	4	C61	8140/3
154	TCGA-EJ-A46G	71	T3a	21.94	DiseaseFree	8	4	4	C61	8500/3
155	TCGA-EJ-A65D	66	T3a	12.91	DiseaseFree	8	4	4	C61	8500/3
156	TCGA-EJ-A65G	57	T2c	21.88	DiseaseFree	8	3	5	C61	8140/3
157	TCGA-EJ-A6RA	70	T3b	11.6	Recurred/Progressed	8	4	4	C61	8140/3
158	TCGA-EJ-A7NJ	59	T2c	6.47	DiseaseFree	8	4	4	C61	8140/3
159	TCGA-EJ-A8FP	59	T2c	3.84	Recurred/Progressed	8	3	5	C61	8500/3
160	TCGA-EJ-A8FU	64	T3a	4.53	DiseaseFree	8	5	3	C61	8140/3
161	TCGA-FC-A4JI	70	T3a	28.81	DiseaseFree	8	5	3	C61	8140/3
162	TCGA-G9-7510	66	T3a	38.93	DiseaseFree	8	4	4	C61	8550/3
163	TCGA-G9-7521	52	T3a	30.95	DiseaseFree	8	4	4	C61	8550/3
164	TCGA-G9-A9S0	53	T3b	21.35	Recurred/Progressed	8	4	4	C61	8140/3
165	TCGA-G9-A9S4	62	T3b	29.76	DiseaseFree	8	4	4	C61	8140/3
166	TCGA-G9-A9S7	55	T3a	23.92	DiseaseFree	8	4	4	C61	8140/3
167	TCGA-HC-7819	53	T2c	17.84	DiseaseFree	8	4	4	C61	8550/3
168	TCGA-HC-7821	54	T3b	31.41	DiseaseFree	8	4	4	C61	8550/3
169	TCGA-HC-8262	57	T2c	22.31	DiseaseFree	8	4	4	C61	8550/3
170	TCGA-HC-8265	66	T3a	15.87	DiseaseFree	8	3	5	C61	8550/3
171	TCGA-HC-8266	55	T3b	15.54	DiseaseFree	8	4	4	C61	8550/3
172	TCGA-HC-A48F	47	T2c	22.34	DiseaseFree	8	4	4	C61	8140/3
173	TCGA-J4-A6G1	68	T3a	25.26	DiseaseFree	8	4	4	C61	8140/3
174	TCGA-J4-A6G3	57	T3b	20.3	Recurred/Progressed	8	4	4	C61	8140/3
175	TCGA-KK-A8I9	61	T3a	30.88	Recurred/Progressed	8	4	4	C61	8140/3
176	TCGA-M7-A722	65	T3a	18.36	Recurred/Progressed	8	4	4	C61	8140/3
177	TCGA-M7-A724	64	T3a	29.2	DiseaseFree	8	4	4	C61	8140/3
178	TCGA-SU-A7E7	60	T2b	18.1	DiseaseFree	8	5	3	C61	8140/3
179	TCGA-V1-A9O9	56	T3b	94.28	DiseaseFree	8	3	5	C61	8140/3
180	TCGA-V1-A9OH	63	T2b	78.94	DiseaseFree	8	4	4	C61	8140/3
181	TCGA-V1-A9OX	56	T2c	37.25	DiseaseFree	8	3	5	C61	8140/3
182	TCGA-V1-A9ZK	68	T3b	45.43	DiseaseFree	8	4	4	C61	8490/3
183	TCGA-V1-A9ZR	68	T4	44.71	DiseaseFree	8	4	4	C61	8140/3
184	TCGA-VN-A88I	59	T3a	8.84	DiseaseFree	8	4	4	C61	8140/3
185	TCGA-VN-A88K	58	T3a	25.49	DiseaseFree	8	4	4	C61	8140/3
186	TCGA-VN-A88Q	60	T2c	44.88	DiseaseFree	8	4	4	C61	8140/3
187	TCGA-VN-A88R	53	T2c	16.82	Recurred/Progressed	8	4	4	C61	8140/3
188	TCGA-VN-A943	71	T2c	16.29	DiseaseFree	8	4	4	C61	8140/3
189	TCGA-VP-A872	60	T3a	119.28	DiseaseFree	8	5	3	C61	8500/3
190	TCGA-VP-A876	46	T2c	109.49	DiseaseFree	8	3	5	C61	8140/3
191	TCGA-VP-A87B	63	T2b	81.24	Recurred/Progressed	8	4	4	C61	8140/3
192	TCGA-VP-A87K	63	T3b	22.9	Recurred/Progressed	8	4	4	C61	8500/3
193	TCGA-WW-A8ZI	70	T2c	14.75	DiseaseFree	8	4	4	C61	8140/3
194	TCGA-XJ-A9DK	63	T2c	9.03	DiseaseFree	8	4	4	C61	8140/3
195	TCGA-XK-AAIR	75	T2c	31.93	DiseaseFree	8	4	4	C61	8140/3
196	TCGA-XK-AAJ3	56	T3a	41.46	DiseaseFree	8	4	4	C61	8140/3
197	TCGA-Y6-A9XI	72		17.28	DiseaseFree	8	4	4	C61	8140/3
198	TCGA-YL-A8SA	69	T3b	16.82	DiseaseFree	8	4	4	C61	8140/3
199	TCGA-YL-A8SF	62	T3b	45.11	DiseaseFree	8	4	4	C61	8140/3
200	TCGA-YL-A8SL	74	T3b	32.42	DiseaseFree	8	4	4	C61	8140/3
201	TCGA-YL-A9WJ	47	T3b	48.49	Recurred/Progressed	8	4	4	C61	8140/3

## Sheet: 1year
ID	Patient ID	Diagnosis Age	American Joint Committee on Cancer Tumor Stage Code	Disease Free (Months)	Disease Free Status	Radical Prostatectomy Gleason Score for Prostate Cancer	Gleason pattern primary	Gleason pattern secondary	ICD-10 Classification	International Classification of Diseases for Oncology, Third Edition ICD-O-3 Histology Code
1	TCGA-ZG-A9LY	60	T3b	12.16	DiseaseFree	9	4	5	C61	8140/3
2	TCGA-ZG-A9LM	72	T3a	12.42	DiseaseFree	9	4	5	C61	8140/3
3	TCGA-EJ-A65D	66	T3a	12.91	DiseaseFree	8	4	4	C61	8500/3
4	TCGA-CH-5741	56	T3b	12.98	DiseaseFree	9	4	5	C61	8550/3
5	TCGA-ZG-A8QY	67	T3b	13.27	DiseaseFree	9	5	4	C61	8140/3
6	TCGA-ZG-A9ND	55	T3a	13.47	DiseaseFree	9	5	4	C61	8140/3
7	TCGA-YL-A9WH	67	T3b	14.03	DiseaseFree	9	4	5	C61	8140/3
8	TCGA-WW-A8ZI	70	T2c	14.75	DiseaseFree	8	4	4	C61	8140/3
9	TCGA-EJ-A65J	62	T3a	14.82	DiseaseFree	9	4	5	C61	8140/3
10	TCGA-ZG-A9MC	69	T3b	14.95	DiseaseFree	9	5	4	C61	8140/3
11	TCGA-FC-7961	62	T3a	15.41	DiseaseFree	9	4	5	C61	8550/3
12	TCGA-HC-8266	55	T3b	15.54	DiseaseFree	8	4	4	C61	8550/3
13	TCGA-HC-8265	66	T3a	15.87	DiseaseFree	8	3	5	C61	8550/3
14	TCGA-CH-5772	63	T3a	15.97	DiseaseFree	9	4	5	C61	8550/3
15	TCGA-VN-A943	71	T2c	16.29	DiseaseFree	8	4	4	C61	8140/3
16	TCGA-YL-A8SA	69	T3b	16.82	DiseaseFree	8	4	4	C61	8140/3
17	TCGA-ZG-A9LS	64	T3b	16.95	DiseaseFree	9	5	4	C61	8140/3
18	TCGA-EJ-A46E	57		17.21	DiseaseFree	8	4	4	C61	8140/3
19	TCGA-Y6-A9XI	72		17.28	DiseaseFree	8	4	4	C61	8140/3
20	TCGA-V1-A9Z9	63	T2c	17.74	DiseaseFree	9	4	5	C61	8140/3
21	TCGA-HC-7819	53	T2c	17.84	DiseaseFree	8	4	4	C61	8550/3
22	TCGA-ZG-A9M4	65	T3b	17.97	DiseaseFree	9	5	4	C61	8140/3
23	TCGA-SU-A7E7	60	T2b	18.1	DiseaseFree	8	5	3	C61	8140/3
24	TCGA-ZG-A9LU	67	T3a	19.02	DiseaseFree	9	5	4	C61	8140/3
25	TCGA-ZG-A9LB	72	T3b	19.15	DiseaseFree	9	5	4	C61	8140/3
26	TCGA-EJ-A46D	53	T2c	20.57	DiseaseFree	8	3	5	C61	8140/3
27	TCGA-V1-A9OA	61	T3b	20.89	DiseaseFree	9	4	5	C61	8140/3
28	TCGA-EJ-A46B	66	T3a	21.58	DiseaseFree	8	4	4	C61	8140/3
29	TCGA-VP-A87H	76	T3b	21.78	DiseaseFree	9	4	5	C61	8140/3
30	TCGA-EJ-A65G	57	T2c	21.88	DiseaseFree	8	3	5	C61	8140/3
31	TCGA-EJ-A46G	71	T3a	21.94	DiseaseFree	8	4	4	C61	8500/3
32	TCGA-HC-8262	57	T2c	22.31	DiseaseFree	8	4	4	C61	8550/3
33	TCGA-HC-A48F	47	T2c	22.34	DiseaseFree	8	4	4	C61	8140/3
34	TCGA-FC-A5OB	53	T3b	22.34	DiseaseFree	9	4	5	C61	8140/3
35	TCGA-V1-A8WV	52	T3b	22.54	DiseaseFree	9	4	5	C61	8140/3
36	TCGA-ZG-A9LZ	66	T3b	22.73	DiseaseFree	9	4	5	C61	8140/3
37	TCGA-EJ-A65B	55	T3b	23.32	DiseaseFree	9	4	5	C61	8255/3
38	TCGA-G9-A9S7	55	T3a	23.92	DiseaseFree	8	4	4	C61	8140/3
39	TCGA-EJ-8474	69	T3a	25.16	DiseaseFree	8	4	4	C61	8550/3
40	TCGA-J4-A6G1	68	T3a	25.26	DiseaseFree	8	4	4	C61	8140/3
41	TCGA-XQ-A8TB	67	T3b	25.3	DiseaseFree	9	4	5	C61	8140/3
42	TCGA-VN-A88K	58	T3a	25.49	DiseaseFree	8	4	4	C61	8140/3
43	TCGA-V1-A9Z8	59	T3b	27.17	DiseaseFree	9	5	4	C61	8140/3
44	TCGA-G9-7523	44	T3a	28.15	DiseaseFree	10	5	5	C61	8550/3
45	TCGA-V1-A9Z7	54	T3b	28.71	DiseaseFree	9	5	4	C61	8140/3
46	TCGA-FC-A4JI	70	T3a	28.81	DiseaseFree	8	5	3	C61	8140/3
47	TCGA-M7-A724	64	T3a	29.2	DiseaseFree	8	4	4	C61	8140/3
48	TCGA-G9-A9S4	62	T3b	29.76	DiseaseFree	8	4	4	C61	8140/3
49	TCGA-ZG-A9L5	58	T4	29.83	DiseaseFree	9	5	4	C61	8140/3
50	TCGA-G9-7521	52	T3a	30.95	DiseaseFree	8	4	4	C61	8550/3
51	TCGA-CH-5752	66	T3a	30.98	DiseaseFree	8	4	4	C61	8550/3
52	TCGA-HC-7821	54	T3b	31.41	DiseaseFree	8	4	4	C61	8550/3
53	TCGA-KK-A8I8	69	T3b	31.77	DiseaseFree	9	4	5	C61	8140/3
54	TCGA-XK-AAIR	75	T2c	31.93	DiseaseFree	8	4	4	C61	8140/3
55	TCGA-XJ-A9DX	51	T3b	31.96	DiseaseFree	9	5	4	C61	8140/3
56	TCGA-YL-A8SL	74	T3b	32.42	DiseaseFree	8	4	4	C61	8140/3
57	TCGA-V1-A8WW	59	T3b	35.41	DiseaseFree	9	4	5	C61	8140/3
58	TCGA-ZG-A9L4	61	T3b	36.4	DiseaseFree	9	5	4	C61	8140/3
59	TCGA-XK-AAIV	63	T3b	37.22	DiseaseFree	10	5	5	C61	8140/3
60	TCGA-V1-A9OX	56	T2c	37.25	DiseaseFree	8	3	5	C61	8140/3
61	TCGA-HC-7081	62	T3b	37.32	DiseaseFree	9	4	5	C61	8550/3
62	TCGA-EJ-7782	71	T2c	38.34	DiseaseFree	8	4	4	C61	8550/3
63	TCGA-G9-7510	66	T3a	38.93	DiseaseFree	8	4	4	C61	8550/3
64	TCGA-G9-6367	60	T3a	40.14	DiseaseFree	9	4	5	C61	8550/3
65	TCGA-XK-AAJ3	56	T3a	41.46	DiseaseFree	8	4	4	C61	8140/3
66	TCGA-ZG-A9L1	66	T3b	42.77	DiseaseFree	9	4	5	C61	8140/3
67	TCGA-V1-A9ZR	68	T4	44.71	DiseaseFree	8	4	4	C61	8140/3
68	TCGA-VP-AA1N	70	T3a	44.84	DiseaseFree	9	5	4	C61	8140/3
69	TCGA-VN-A88Q	60	T2c	44.88	DiseaseFree	8	4	4	C61	8140/3
70	TCGA-2A-A8VT	47	T4	45.11	DiseaseFree	9	4	5	C61	8140/3
71	TCGA-2A-A8VX	70	T3b	45.27	DiseaseFree	8	4	4	C61	8140/3
72	TCGA-EJ-5506	67	T3b	45.37	DiseaseFree	8	5	3	C61	8550/3
73	TCGA-V1-A9ZK	68	T3b	45.43	DiseaseFree	8	4	4	C61	8490/3
74	TCGA-X4-A8KQ	65	T3b	45.43	DiseaseFree	9	4	5	C61	8140/3
75	TCGA-EJ-5503	50	T3a	45.7	DiseaseFree	8	5	3	C61	8550/3
76	TCGA-YL-A8SK	67	T3b	46.25	DiseaseFree	9	4	5	C61	8140/3
77	TCGA-G9-6356	60	T3b	47.11	DiseaseFree	9	4	5	C61	8550/3
78	TCGA-EJ-5507	54	T3b	47.86	DiseaseFree	9	4	5	C61	8550/3
79	TCGA-XJ-A9DI	62	T3b	48	DiseaseFree	9	5	4	C61	8140/3
80	TCGA-V1-A9ZG	64	T2c	49.84	DiseaseFree	9	4	5	C61	8140/3
81	TCGA-G9-6499	66	T3a	50.69	DiseaseFree	9	4	5	C61	8550/3
82	TCGA-YL-A8HL	58	T3b	51.41	DiseaseFree	9	4	5	C61	8140/3
83	TCGA-YL-A8HJ	58	T3b	52.92	DiseaseFree	9	4	5	C61	8140/3
84	TCGA-YL-A9WI	63	T3a	53.32	DiseaseFree	9	4	5	C61	8140/3
85	TCGA-V1-A9ZI	68	T3b	53.88	DiseaseFree	9	4	5	C61	8140/3
86	TCGA-EJ-5495	68	T3b	57.82	DiseaseFree	8	5	3	C61	8550/3
87	TCGA-KK-A6E8	68	T2c	58.15	DiseaseFree	9	4	5	C61	8140/3
88	TCGA-EJ-5514	66	T2c	60.09	DiseaseFree	9	4	5	C61	8550/3
89	TCGA-KK-A8IA	69	T3b	63.44	DiseaseFree	9	4	5	C61	8140/3
90	TCGA-EJ-5519	64	T3b	64.45	DiseaseFree	8	4	4	C61	8550/3
91	TCGA-KK-A59Y	56	T3a	64.65	DiseaseFree	9	4	5	C61	8140/3
92	TCGA-KK-A8IK	56	T2c	67.41	DiseaseFree	9	4	5	C61	8140/3
93	TCGA-KK-A8ID	70	T3b	69.22	DiseaseFree	9	5	4	C61	8140/3
94	TCGA-KK-A6E1	57	T3b	72.21	DiseaseFree	9	4	5	C61	8140/3
95	TCGA-EJ-8468	63	T3a	77.1	DiseaseFree	8	4	4	C61	8550/3
96	TCGA-V1-A9OH	63	T2b	78.94	DiseaseFree	8	4	4	C61	8140/3
97	TCGA-V1-A9O9	56	T3b	94.28	DiseaseFree	8	3	5	C61	8140/3
98	TCGA-VP-A876	46	T2c	109.49	DiseaseFree	8	3	5	C61	8140/3
99	TCGA-KK-A59V	64	T3b	113.01	DiseaseFree	9	4	5	C61	8140/3
100	TCGA-KK-A6E6	69	T3a	113.24	DiseaseFree	9	4	5	C61	8140/3
101	TCGA-YL-A8SO	64	T3a	114.29	DiseaseFree	9	4	5	C61	8140/3
102	TCGA-VP-A872	60	T3a	119.28	DiseaseFree	8	5	3	C61	8500/3
103	TCGA-ZG-A9L9	60	T3b	1.68	Recurred/Progressed	9	4	5	C61	8140/3
104	TCGA-J9-A52B	62	T3b	1.87	Recurred/Progressed	9	5	4	C61	8550/3
105	TCGA-EJ-A65F	59	T3b	2.46	Recurred/Progressed	9	4	5	C61	8255/3
106	TCGA-J4-AATZ	66	T3a	2.6	Recurred/Progressed	9	4	5	C61	8140/3
107	TCGA-V1-A9OL	65	T3b	3.45	Recurred/Progressed	9	5	4	C61	8140/3
108	TCGA-EJ-A8FP	59	T2c	3.84	Recurred/Progressed	8	3	5	C61	8500/3
109	TCGA-V1-A9O5	64	T4	4.07	Recurred/Progressed	9	5	4	C61	8140/3
110	TCGA-J9-A8CL	66	T3b	4.34	Recurred/Progressed	9	4	5	C61	8140/3
111	TCGA-YL-A8SC	66	T3a	4.99	Recurred/Progressed	9	4	5	C61	8140/3
112	TCGA-HC-7213	53	T3b	5.58	Recurred/Progressed	9	4	5	C61	8550/3
113	TCGA-ZG-A9L2	70	T3b	5.91	Recurred/Progressed	9	4	5	C61	8140/3
114	TCGA-EJ-8472	63	T3a	6.44	Recurred/Progressed	8	4	4	C61	8550/3
115	TCGA-2A-A8W3	69	T3a	6.5	Recurred/Progressed	9	4	5	C61	8140/3
116	TCGA-KK-A5A1	72	T3b	6.67	Recurred/Progressed	9	4	5	C61	8140/3
117	TCGA-KK-A7AU	63	T3b	6.8	Recurred/Progressed	9	4	5	C61	8140/3
118	TCGA-EJ-A46F	57	T3b	7.06	Recurred/Progressed	8	4	4	C61	8140/3
119	TCGA-HC-A9TE	64	T3b	7.1	Recurred/Progressed	9	5	4	C61	8140/3
120	TCGA-EJ-5524	57	T3a	8.71	Recurred/Progressed	9	4	5	C61	8550/3
121	TCGA-KK-A7B3	62	T3b	9.66	Recurred/Progressed	9	4	5	C61	8140/3
122	TCGA-YL-A8SQ	61	T3b	10.81	Recurred/Progressed	9	4	5	C61	8140/3
123	TCGA-J9-A8CM	66	T3b	11.3	Recurred/Progressed	9	5	4	C61	8140/3
124	TCGA-HC-A9TH	58	T3b	11.53	Recurred/Progressed	9	5	4	C61	8140/3
125	TCGA-EJ-A6RA	70	T3b	11.6	Recurred/Progressed	8	4	4	C61	8140/3
126	TCGA-CH-5751	68	T4	11.99	Recurred/Progressed	10	5	5	C61	8550/3

## Sheet: 3year
ID	Patient ID	Diagnosis Age	American Joint Committee on Cancer Tumor Stage Code	Disease Free (Months)	Disease Free Status	Radical Prostatectomy Gleason Score for Prostate Cancer	Gleason pattern primary	Gleason pattern secondary	ICD-10 Classification	International Classification of Diseases for Oncology, Third Edition ICD-O-3 Histology Code
1	TCGA-ZG-A9L4	61	T3b	36.4	DiseaseFree	9	5	4	C61	8140/3
2	TCGA-XK-AAIV	63	T3b	37.22	DiseaseFree	10	5	5	C61	8140/3
3	TCGA-V1-A9OX	56	T2c	37.25	DiseaseFree	8	3	5	C61	8140/3
4	TCGA-HC-7081	62	T3b	37.32	DiseaseFree	9	4	5	C61	8550/3
5	TCGA-EJ-7782	71	T2c	38.34	DiseaseFree	8	4	4	C61	8550/3
6	TCGA-G9-7510	66	T3a	38.93	DiseaseFree	8	4	4	C61	8550/3
7	TCGA-G9-6367	60	T3a	40.14	DiseaseFree	9	4	5	C61	8550/3
8	TCGA-XK-AAJ3	56	T3a	41.46	DiseaseFree	8	4	4	C61	8140/3
9	TCGA-ZG-A9L1	66	T3b	42.77	DiseaseFree	9	4	5	C61	8140/3
10	TCGA-V1-A9ZR	68	T4	44.71	DiseaseFree	8	4	4	C61	8140/3
11	TCGA-VP-AA1N	70	T3a	44.84	DiseaseFree	9	5	4	C61	8140/3
12	TCGA-VN-A88Q	60	T2c	44.88	DiseaseFree	8	4	4	C61	8140/3
13	TCGA-2A-A8VT	47	T4	45.11	DiseaseFree	9	4	5	C61	8140/3
14	TCGA-2A-A8VX	70	T3b	45.27	DiseaseFree	8	4	4	C61	8140/3
15	TCGA-EJ-5506	67	T3b	45.37	DiseaseFree	8	5	3	C61	8550/3
16	TCGA-V1-A9ZK	68	T3b	45.43	DiseaseFree	8	4	4	C61	8490/3
17	TCGA-X4-A8KQ	65	T3b	45.43	DiseaseFree	9	4	5	C61	8140/3
18	TCGA-EJ-5503	50	T3a	45.7	DiseaseFree	8	5	3	C61	8550/3
19	TCGA-YL-A8SK	67	T3b	46.25	DiseaseFree	9	4	5	C61	8140/3
20	TCGA-G9-6356	60	T3b	47.11	DiseaseFree	9	4	5	C61	8550/3
21	TCGA-EJ-5507	54	T3b	47.86	DiseaseFree	9	4	5	C61	8550/3
22	TCGA-XJ-A9DI	62	T3b	48	DiseaseFree	9	5	4	C61	8140/3
23	TCGA-V1-A9ZG	64	T2c	49.84	DiseaseFree	9	4	5	C61	8140/3
24	TCGA-G9-6499	66	T3a	50.69	DiseaseFree	9	4	5	C61	8550/3
25	TCGA-YL-A8HL	58	T3b	51.41	DiseaseFree	9	4	5	C61	8140/3
26	TCGA-YL-A8HJ	58	T3b	52.92	DiseaseFree	9	4	5	C61	8140/3
27	TCGA-YL-A9WI	63	T3a	53.32	DiseaseFree	9	4	5	C61	8140/3
28	TCGA-V1-A9ZI	68	T3b	53.88	DiseaseFree	9	4	5	C61	8140/3
29	TCGA-EJ-5495	68	T3b	57.82	DiseaseFree	8	5	3	C61	8550/3
30	TCGA-KK-A6E8	68	T2c	58.15	DiseaseFree	9	4	5	C61	8140/3
31	TCGA-EJ-5514	66	T2c	60.09	DiseaseFree	9	4	5	C61	8550/3
32	TCGA-KK-A8IA	69	T3b	63.44	DiseaseFree	9	4	5	C61	8140/3
33	TCGA-EJ-5519	64	T3b	64.45	DiseaseFree	8	4	4	C61	8550/3
34	TCGA-KK-A59Y	56	T3a	64.65	DiseaseFree	9	4	5	C61	8140/3
35	TCGA-KK-A8IK	56	T2c	67.41	DiseaseFree	9	4	5	C61	8140/3
36	TCGA-KK-A8ID	70	T3b	69.22	DiseaseFree	9	5	4	C61	8140/3
37	TCGA-KK-A6E1	57	T3b	72.21	DiseaseFree	9	4	5	C61	8140/3
38	TCGA-EJ-8468	63	T3a	77.1	DiseaseFree	8	4	4	C61	8550/3
39	TCGA-V1-A9OH	63	T2b	78.94	DiseaseFree	8	4	4	C61	8140/3
40	TCGA-V1-A9O9	56	T3b	94.28	DiseaseFree	8	3	5	C61	8140/3
41	TCGA-VP-A876	46	T2c	109.49	DiseaseFree	8	3	5	C61	8140/3
42	TCGA-KK-A59V	64	T3b	113.01	DiseaseFree	9	4	5	C61	8140/3
43	TCGA-KK-A6E6	69	T3a	113.24	DiseaseFree	9	4	5	C61	8140/3
44	TCGA-YL-A8SO	64	T3a	114.29	DiseaseFree	9	4	5	C61	8140/3
45	TCGA-VP-A872	60	T3a	119.28	DiseaseFree	8	5	3	C61	8500/3
46	TCGA-ZG-A9L9	60	T3b	1.68	Recurred/Progressed	9	4	5	C61	8140/3
47	TCGA-J9-A52B	62	T3b	1.87	Recurred/Progressed	9	5	4	C61	8550/3
48	TCGA-EJ-A65F	59	T3b	2.46	Recurred/Progressed	9	4	5	C61	8255/3
49	TCGA-J4-AATZ	66	T3a	2.6	Recurred/Progressed	9	4	5	C61	8140/3
50	TCGA-V1-A9OL	65	T3b	3.45	Recurred/Progressed	9	5	4	C61	8140/3
51	TCGA-EJ-A8FP	59	T2c	3.84	Recurred/Progressed	8	3	5	C61	8500/3
52	TCGA-V1-A9O5	64	T4	4.07	Recurred/Progressed	9	5	4	C61	8140/3
53	TCGA-J9-A8CL	66	T3b	4.34	Recurred/Progressed	9	4	5	C61	8140/3
54	TCGA-YL-A8SC	66	T3a	4.99	Recurred/Progressed	9	4	5	C61	8140/3
55	TCGA-HC-7213	53	T3b	5.58	Recurred/Progressed	9	4	5	C61	8550/3
56	TCGA-ZG-A9L2	70	T3b	5.91	Recurred/Progressed	9	4	5	C61	8140/3
57	TCGA-EJ-8472	63	T3a	6.44	Recurred/Progressed	8	4	4	C61	8550/3
58	TCGA-2A-A8W3	69	T3a	6.5	Recurred/Progressed	9	4	5	C61	8140/3
59	TCGA-KK-A5A1	72	T3b	6.67	Recurred/Progressed	9	4	5	C61	8140/3
60	TCGA-KK-A7AU	63	T3b	6.8	Recurred/Progressed	9	4	5	C61	8140/3
61	TCGA-EJ-A46F	57	T3b	7.06	Recurred/Progressed	8	4	4	C61	8140/3
62	TCGA-HC-A9TE	64	T3b	7.1	Recurred/Progressed	9	5	4	C61	8140/3
63	TCGA-EJ-5524	57	T3a	8.71	Recurred/Progressed	9	4	5	C61	8550/3
64	TCGA-KK-A7B3	62	T3b	9.66	Recurred/Progressed	9	4	5	C61	8140/3
65	TCGA-YL-A8SQ	61	T3b	10.81	Recurred/Progressed	9	4	5	C61	8140/3
66	TCGA-J9-A8CM	66	T3b	11.3	Recurred/Progressed	9	5	4	C61	8140/3
67	TCGA-HC-A9TH	58	T3b	11.53	Recurred/Progressed	9	5	4	C61	8140/3
68	TCGA-EJ-A6RA	70	T3b	11.6	Recurred/Progressed	8	4	4	C61	8140/3
69	TCGA-CH-5751	68	T4	11.99	Recurred/Progressed	10	5	5	C61	8550/3
70	TCGA-XK-AAIW	78	T3b	14.03	Recurred/Progressed	9	5	4	C61	8140/3
71	TCGA-VN-A88R	53	T2c	16.82	Recurred/Progressed	8	4	4	C61	8140/3
72	TCGA-EJ-5525	67	T2c	17.94	Recurred/Progressed	9	4	5	C61	8550/3
73	TCGA-M7-A722	65	T3a	18.36	Recurred/Progressed	8	4	4	C61	8140/3
74	TCGA-KK-A7B0	67	T3b	19.91	Recurred/Progressed	9	4	5	C61	8140/3
75	TCGA-J4-A6G3	57	T3b	20.3	Recurred/Progressed	8	4	4	C61	8140/3
76	TCGA-G9-A9S0	53	T3b	21.35	Recurred/Progressed	8	4	4	C61	8140/3
77	TCGA-ZG-A9L6	64	T3b	21.81	Recurred/Progressed	9	5	4	C61	8140/3
78	TCGA-YL-A8S8	68	T3a	22.31	Recurred/Progressed	9	4	5	C61	8140/3
79	TCGA-KK-A7B2	68	T3a	22.73	Recurred/Progressed	9	4	5	C61	8140/3
80	TCGA-VP-A87K	63	T3b	22.9	Recurred/Progressed	8	4	4	C61	8500/3
81	TCGA-YL-A9WL	59	T3a	24.31	Recurred/Progressed	9	4	5	C61	8140/3
82	TCGA-YL-A8SJ	60	T3b	24.7	Recurred/Progressed	9	4	5	C61	8140/3
83	TCGA-HC-7232	66	T3b	25.16	Recurred/Progressed	9	4	5	C61	8550/3
84	TCGA-V1-A9O7	60	T3a	26.91	Recurred/Progressed	9	5	4	C61	8140/3
85	TCGA-KK-A6E7	46	T3a	30.39	Recurred/Progressed	9	5	4	C61	8140/3
86	TCGA-KK-A8I9	61	T3a	30.88	Recurred/Progressed	8	4	4	C61	8140/3
87	TCGA-KK-A6E0	59	T3a	30.91	Recurred/Progressed	9	4	5	C61	8140/3
88	TCGA-KK-A7B4	64	T3b	31.64	Recurred/Progressed	9	4	5	C61	8140/3
89	TCGA-YL-A9WY	57	T3b	32.03	Recurred/Progressed	9	5	4	C61	8140/3
90	TCGA-YL-A8S9	63	T3a	33.05	Recurred/Progressed	9	4	5	C61	8140/3
91	TCGA-YL-A9WK	63	T3b	33.15	Recurred/Progressed	9	4	5	C61	8140/3
92	TCGA-KC-A4BR	75	T3b	33.57	Recurred/Progressed	9	4	5	C61	8140/3
93	TCGA-KK-A8IC	54	T3b	34.82	Recurred/Progressed	9	4	5	C61	8140/3

## Sheet: 5year
ID	Patient ID	Diagnosis Age	American Joint Committee on Cancer Tumor Stage Code	Disease Free (Months)	Disease Free Status	Radical Prostatectomy Gleason Score for Prostate Cancer	Gleason pattern primary	Gleason pattern secondary	ICD-10 Classification	International Classification of Diseases for Oncology, Third Edition ICD-O-3 Histology Code
1	TCGA-EJ-5514	66	T2c	60.09	DiseaseFree	9	4	5	C61	8550/3
2	TCGA-KK-A8IA	69	T3b	63.44	DiseaseFree	9	4	5	C61	8140/3
3	TCGA-EJ-5519	64	T3b	64.45	DiseaseFree	8	4	4	C61	8550/3
4	TCGA-KK-A59Y	56	T3a	64.65	DiseaseFree	9	4	5	C61	8140/3
5	TCGA-KK-A8IK	56	T2c	67.41	DiseaseFree	9	4	5	C61	8140/3
6	TCGA-KK-A8ID	70	T3b	69.22	DiseaseFree	9	5	4	C61	8140/3
7	TCGA-KK-A6E1	57	T3b	72.21	DiseaseFree	9	4	5	C61	8140/3
8	TCGA-EJ-8468	63	T3a	77.1	DiseaseFree	8	4	4	C61	8550/3
9	TCGA-V1-A9OH	63	T2b	78.94	DiseaseFree	8	4	4	C61	8140/3
10	TCGA-V1-A9O9	56	T3b	94.28	DiseaseFree	8	3	5	C61	8140/3
11	TCGA-VP-A876	46	T2c	109.49	DiseaseFree	8	3	5	C61	8140/3
12	TCGA-KK-A59V	64	T3b	113.01	DiseaseFree	9	4	5	C61	8140/3
13	TCGA-KK-A6E6	69	T3a	113.24	DiseaseFree	9	4	5	C61	8140/3
14	TCGA-YL-A8SO	64	T3a	114.29	DiseaseFree	9	4	5	C61	8140/3
15	TCGA-VP-A872	60	T3a	119.28	DiseaseFree	8	5	3	C61	8500/3
16	TCGA-ZG-A9L9	60	T3b	1.68	Recurred/Progressed	9	4	5	C61	8140/3
17	TCGA-J9-A52B	62	T3b	1.87	Recurred/Progressed	9	5	4	C61	8550/3
18	TCGA-EJ-A65F	59	T3b	2.46	Recurred/Progressed	9	4	5	C61	8255/3
19	TCGA-J4-AATZ	66	T3a	2.6	Recurred/Progressed	9	4	5	C61	8140/3
20	TCGA-V1-A9OL	65	T3b	3.45	Recurred/Progressed	9	5	4	C61	8140/3
21	TCGA-EJ-A8FP	59	T2c	3.84	Recurred/Progressed	8	3	5	C61	8500/3
22	TCGA-V1-A9O5	64	T4	4.07	Recurred/Progressed	9	5	4	C61	8140/3
23	TCGA-J9-A8CL	66	T3b	4.34	Recurred/Progressed	9	4	5	C61	8140/3
24	TCGA-YL-A8SC	66	T3a	4.99	Recurred/Progressed	9	4	5	C61	8140/3
25	TCGA-HC-7213	53	T3b	5.58	Recurred/Progressed	9	4	5	C61	8550/3
26	TCGA-ZG-A9L2	70	T3b	5.91	Recurred/Progressed	9	4	5	C61	8140/3
27	TCGA-EJ-8472	63	T3a	6.44	Recurred/Progressed	8	4	4	C61	8550/3
28	TCGA-2A-A8W3	69	T3a	6.5	Recurred/Progressed	9	4	5	C61	8140/3
29	TCGA-KK-A5A1	72	T3b	6.67	Recurred/Progressed	9	4	5	C61	8140/3
30	TCGA-KK-A7AU	63	T3b	6.8	Recurred/Progressed	9	4	5	C61	8140/3
31	TCGA-EJ-A46F	57	T3b	7.06	Recurred/Progressed	8	4	4	C61	8140/3
32	TCGA-HC-A9TE	64	T3b	7.1	Recurred/Progressed	9	5	4	C61	8140/3
33	TCGA-EJ-5524	57	T3a	8.71	Recurred/Progressed	9	4	5	C61	8550/3
34	TCGA-KK-A7B3	62	T3b	9.66	Recurred/Progressed	9	4	5	C61	8140/3
35	TCGA-YL-A8SQ	61	T3b	10.81	Recurred/Progressed	9	4	5	C61	8140/3
36	TCGA-J9-A8CM	66	T3b	11.3	Recurred/Progressed	9	5	4	C61	8140/3
37	TCGA-HC-A9TH	58	T3b	11.53	Recurred/Progressed	9	5	4	C61	8140/3
38	TCGA-EJ-A6RA	70	T3b	11.6	Recurred/Progressed	8	4	4	C61	8140/3
39	TCGA-CH-5751	68	T4	11.99	Recurred/Progressed	10	5	5	C61	8550/3
40	TCGA-XK-AAIW	78	T3b	14.03	Recurred/Progressed	9	5	4	C61	8140/3
41	TCGA-VN-A88R	53	T2c	16.82	Recurred/Progressed	8	4	4	C61	8140/3
42	TCGA-EJ-5525	67	T2c	17.94	Recurred/Progressed	9	4	5	C61	8550/3
43	TCGA-M7-A722	65	T3a	18.36	Recurred/Progressed	8	4	4	C61	8140/3
44	TCGA-KK-A7B0	67	T3b	19.91	Recurred/Progressed	9	4	5	C61	8140/3
45	TCGA-J4-A6G3	57	T3b	20.3	Recurred/Progressed	8	4	4	C61	8140/3
46	TCGA-G9-A9S0	53	T3b	21.35	Recurred/Progressed	8	4	4	C61	8140/3
47	TCGA-ZG-A9L6	64	T3b	21.81	Recurred/Progressed	9	5	4	C61	8140/3
48	TCGA-YL-A8S8	68	T3a	22.31	Recurred/Progressed	9	4	5	C61	8140/3
49	TCGA-KK-A7B2	68	T3a	22.73	Recurred/Progressed	9	4	5	C61	8140/3
50	TCGA-VP-A87K	63	T3b	22.9	Recurred/Progressed	8	4	4	C61	8500/3
51	TCGA-YL-A9WL	59	T3a	24.31	Recurred/Progressed	9	4	5	C61	8140/3
52	TCGA-YL-A8SJ	60	T3b	24.7	Recurred/Progressed	9	4	5	C61	8140/3
53	TCGA-HC-7232	66	T3b	25.16	Recurred/Progressed	9	4	5	C61	8550/3
54	TCGA-V1-A9O7	60	T3a	26.91	Recurred/Progressed	9	5	4	C61	8140/3
55	TCGA-KK-A6E7	46	T3a	30.39	Recurred/Progressed	9	5	4	C61	8140/3
56	TCGA-KK-A8I9	61	T3a	30.88	Recurred/Progressed	8	4	4	C61	8140/3
57	TCGA-KK-A6E0	59	T3a	30.91	Recurred/Progressed	9	4	5	C61	8140/3
58	TCGA-KK-A7B4	64	T3b	31.64	Recurred/Progressed	9	4	5	C61	8140/3
59	TCGA-YL-A9WY	57	T3b	32.03	Recurred/Progressed	9	5	4	C61	8140/3
60	TCGA-YL-A8S9	63	T3a	33.05	Recurred/Progressed	9	4	5	C61	8140/3
61	TCGA-YL-A9WK	63	T3b	33.15	Recurred/Progressed	9	4	5	C61	8140/3
62	TCGA-KC-A4BR	75	T3b	33.57	Recurred/Progressed	9	4	5	C61	8140/3
63	TCGA-KK-A8IC	54	T3b	34.82	Recurred/Progressed	9	4	5	C61	8140/3
64	TCGA-VP-A87D	54	T3a	39.22	Recurred/Progressed	9	4	5	C61	8140/3
65	TCGA-KC-A4BV	66	T3a	43.63	Recurred/Progressed	9	4	5	C61	8140/3
66	TCGA-YL-A8HK	59	T3b	45.2	Recurred/Progressed	9	4	5	C61	8140/3
67	TCGA-YL-A8SB	62	T3a	45.47	Recurred/Progressed	9	4	5	C61	8140/3
68	TCGA-YL-A8SI	69	T3a	46.75	Recurred/Progressed	9	4	5	C61	8140/3
69	TCGA-YL-A8HM	66	T3b	48.39	Recurred/Progressed	9	4	5	C61	8140/3
70	TCGA-YL-A9WJ	47	T3b	48.49	Recurred/Progressed	8	4	4	C61	8140/3
71	TCGA-YL-A9WX	68	T3b	49.47	Recurred/Progressed	9	4	5	C61	8140/3
72	TCGA-KK-A8I7	55	T3b	57.69	Recurred/Progressed	9	4	5	C61	8140/3

## Sheet: GSE21032
Supplementary Table 1: Baseline characteristics of TCGA and GSE21032 database
ID	Patient ID	Diagnosis Age	Pathological Stage	Pathological Gleason Score	Gleason pattern primary	Gleason pattern secondary	Biochemically Recurrent_FreeTime (months)	Biochemically Recurrent_Event (0; none, 1;recurrent)
1	PCA0002	58.09	T2A	8	5	3	58.02	0
2	PCA0028	61.47	T3B	8	5	3	27.6	1
3	PCA0032	56.37	T3A	9	4	5	3.71	1
4	PCA0054	54.98	T3C	8	3	5	2.1	1
5	PCA0063	61.19	T2B	8	4	4	74.12	0
6	PCA0092	67.45	T4	8	4	4	16.82	1
7	PCA0096	71.2	T3B	9	4	5	42.38	0
8	PCA0112	58.77	T3A	8	4	4	13.21	1
9	PCA0130	64.53	T2C	8	4	4	27.86	1
10	PCA0159	45.98	T3B	8	4	4	1.41	1
11	PCA0172	52	T4	9	4	5	30.56	1
12	PCA0176	53.55	T3B	9	4	5	2.56	1
13	PCA0179	64.89	T3B	9	4	5	2.92	1
14	PCA0180	67.17	T3A	9	4	5	1.38	1
15	PCA0181	69.01	T3A	9	4	5	30.03	0
16	PCA0200	53.33	T3B	9	4	5	2.89	1
17	PCA0201	66.73	T3B	8	4	4	4.11	1
18	PCA0206	57.55	T4	8	4	4	1.61	1
19	PCA0207	67.17	T3A	9	4	5	1.38	1
20	PCA0213	54.84	T3C	9	4	5	64.66	1
21	PCA0215	48	T3A	8	4	4	5.95	1
